# Supplementary material for: Mitochondrial Protein Abundance Gradients Require the Distribution of Separated Mitochondria
Source: Biology (Basel). 2021 Jun 23;10(7):572. doi: 10.3390/biology10070572 (PMC8301041; doi:10.3390/biology10070572)
Supplement: Supplementary file 1 [file biology-10-00572-s001.zip]

Archive with 1 entries (1 files):
- biology-1244569-supplementary.pdf
